# Supplementary material for: Stochastic simulation modeling of the economics of providing additional living space for housed dairy cows
Source: Front Vet Sci. 2024 Dec 5;11:1473696. doi: 10.3389/fvets.2024.1473696 (PMC11656588; doi:10.3389/fvets.2024.1473696)
Supplement: SUPPLEMENTARY TABLE S1 — Sensitivity analysis of economic inputs: table of profits/losses for different interest rates and loan repayment periods if bank borrowing is required to make capital investment into farm buildings to increase living space. This describes the net return on infrastructure investment for the three building scenarios to provide extra living space. This provides details of sensitivity analyses dependent on interest rates from 0 to 8.00% and loan repayment over a 12 and 20-year periods for cows exiting the herd while within their 2–4th lactation and 3rd lactation only. Results in green show scenarios where investment to increase living space is more profitable for a farm. N.B. Once the loan repayment period has finished the investment has been paid off and the estimated net return on infrastructure investment post this period would not be required to be offset against the initial investment costs thereafter. [file Table_1.XLSX]

## Sheet: Sheet1
	Interest rate (%)	Total cost difference per cow		Cost difference per cow per year		Financial return difference per cow per year based on exit within 2nd – 4th lactation				Financial return difference per cow per year based on exit within 3rd lactation
		12 years	20 years	12 years	20 years	12 years					12 years				20 years
						10th %ile	Median	90th %ile	Proportion positive		10th %ile	Median	90th %ile	Proportion positive	10th %ile	Median	90th %ile	Proportion positive
New build shed build cost difference	0	910	910	75.83	45.5	-37.13	11.78	52.94	0.651		-40.15	8.79	36.91	0.6425	-8.28	39.12	67.24	0.8667
	3.74	1131.22	1267.36	94.27	63.37	-55.57	-6.66	34.5	0.4098		-57.05	-9.65	18.47	0.3309	-26.15	21.25	49.37	0.7744
	4	1146.6	1292.2	95.55	64.61	-56.85	-7.94	33.22	0.3927		-58.33	-10.93	17.19	0.3098	-27.39	20.01	48.13	0.7653
	5.3	1223.5	1416.42	101.96	70.82	-63.26	-14.35	26.81	0.3114		-64.74	-17.34	10.78	0.2134	-33.6	13.8	41.92	0.7054
	8	1383.2	1674.4	115.27	83.72	-76.57	-27.66	13.5	0.18		-78.05	-30.65	-2.53	0.0824	-46.5	0.9	29.02	0.5163
Indoor living space area extension	0	868	868	72.33	43.4	-33.63	15.28	56.44	0.6889		-35.11	12.29	40.41	0.6878	-6.18	41.22	69.34	0.8752
	3.74	1079.01	1208.86	89.92	60.44	-51.22	-2.31	38.85	0.4681		-52.7	-5.3	22.82	0.4046	-23.22	24.18	52.3	0.794
	4	1093.68	1232.56	91.14	61.63	-52.44	-3.53	37.63	0.4516		-53.92	-6.52	21.6	0.3833	-24.41	22.99	51.11	0.7865
	5.3	1167.03	1351.04	97.25	67.55	-58.55	-9.64	31.52	0.3706		-60.03	-12.63	15.49	0.2831	-30.33	17.07	45.19	0.74
	8	1319.36	1597.12	109.95	79.86	-71.25	-22.34	18.82	0.2259		-72.73	-25.33	2.79	0.1233	-42.64	4.76	32.88	0.5818
Outdoor living space extension	0	352.63	352.63	29.39	17.63	9.31	58.22	99.38	0.9346		7.83	55.23	83.35	0.9322	19.59	66.99	95.11	0.9716
	3.74	438.35	491.1	36.53	24.56	2.17	51.08	92.24	0.9087		0.69	48.09	76.21	0.9027	12.66	60.06	88.18	0.9514
	4	444.31	500.73	37.03	25.04	1.67	50.58	91.74	0.9068		0.19	47.59	75.71	0.9008	12.18	59.58	87.7	0.9497
	5.3	474.1	548.86	39.51	27.44	-0.81	48.1	89.26	0.8966		-2.29	45.11	73.23	0.8909	9.78	57.18	85.3	0.9403
	8	535.99	648.83	44.67	32.44	-6.24	42.94	84.1	0.8728		-7.45	39.95	68.07	0.8701	4.78	52.18	80.3	0.9197
